# Supplementary material for: Microbial community shifts induced by plastic and zinc as substitutes of tire abrasion
Source: Sci Rep. 2022 Nov 4;12:18684. doi: 10.1038/s41598-022-22906-6 (PMC9636222; doi:10.1038/s41598-022-22906-6)
Supplement: Supplementary file 2 — Supplementary Information 2. [file 41598_2022_22906_MOESM2_ESM.ods]

## Sheet: Title
Supplementary information:
Microbial Community Shifts Induced by Plastid and Zinc as Substitutes of Tire Abrasion
G. Sieber1*, D. Beisser1, 2, J. Olefeld1, M. Shah1, M. Schumann3, B. Sures2,3 & J. Boenigk1,2
1 Biodiversity, University of Duisburg-Essen, Essen, Germany
2 Centre for Water and Environmental Research, University of Duisburg-Essen, Essen, Germany
3 Aquatic Ecology, University of Duisburg-Essen, Essen, Germany
Corresponding author: Guido Sieber (guido.sieber@uni-due.de)

## Sheet: Tab_S1_basic_chem_parameters
Treatment	Temp 1	Temp 2	Temp 3	cond1	cond2	cond3	pH1	pH2	pH3
C1_1H	19,3	19,9	20,2	453	450	450	7,15	7,29	7,35
C2_1H	18	17,8	17,7	435	438	440	7,76	7,86	7,88
C3_1H	17,7	17,9	17,8	441	440	439	7,61	7,8	7,8
C4_1H	18,6	18	18	441	442	442	7,5	7,55	7,62		Table S1: Basic chemical parameters. Temperature, conductivity and pH are measured three times per sample and per timepoint.
C5_1H	18,7	18,5	18,7	437	439	438	7,64	7,7	7,65
C1_24H	19,7	18	17,8	458	467	440	7,9	7,97	7,86
C2_24H	17,3	17,4	17,5	444	443	443	7,7	7,85	7,87
C3_24H	17,3	17,4	17,5	444	442	443	7,7	7,85	7,87
C4_24H	17,8	17,7	17,7	441	442	441	7,99	8,03	9,03
C5_24H	18,2	18,2	18,2	439	441	445	7,77	7,83	7,84
C1_48H	17,1	17,3	17,3	438	438	439	8,39	8,44	8,45
C2_48H	16,7	16,8	16,8	441	441	441	8,49	8,54	8,56
C3_48H	17	17	17	441	441	441	8,52	8,54	8,56
C4_48H	17,3	17,4	17,4	439	439	438	8,63	8,65	8,63
C5_48H	17,8	17,8	17,8	437	436	437	8,63	8,65	8,67
C1_96H	17,4	17,3	17,3	431	434	442	8,4	8,19	8,4
C2_96H	17	16,9	16,9	443	445	446	8,43	8,5	8,51
C3_96H	17	17,1	17,1	445	447	441	8,57	8,59	8,61
C4_96H	17,5	17,4	17,4	445	447	8,61	8,51	8,55	8,57
C5_96H	17,8	17,7	17,7	439	440	442	8,48	8,66	8,7
C1_168H	17,3	17,4	17,4	466	467	464	9,22	9,35	9,3
C2_168H	16,8	16,8	16,8	464	463	464	9,22	9,25	9,29
C3_168H	17,3	17,1	17,2	464	464	466	8,97	9,07	9,07
C4_168H	17,5	17,6	17,6	455	455	457	9,04	9,07	9,08
C5_168H	17,6	17,5	17,4	438	440	448	9,11	9,12	9,12
C1_336H	17,2	17,3	17,4	493	493	494	9,21	9,25	9,28
C2_336H	16,9	16,9	17	492	492	492	9,37	9,38	9,39
C3_336H	17	17	17	499	498	498	9,39	9,42	9,43
C4_336H	17,5	17,5	17,6	485	483	484	9,41	9,43	9,44
C5_336H	17,4	17,4	17,5	459	457	456	9,44	9,44	9,45
Si1_1H	19,5	19,4	19,3	444	444	440	7,4	7,52	7,54
Si2_1H	18	18	18	439	440	440	7,88	7,91	7,9
Si3_1H	18,3	18,3	17,9	440	438	438	7,8	7,8	7,8
Si4_1H	17,8	17,7	17,9	440	438	444	7,79	7,79	7,79
Si5_1H	18,2	18,2	18,2	438	440	439	7,74	7,74	7,76
Si1_24H	17,7	17,7	17,7	440	442	443	7,7	7,72	7,77
Si2_24H	18,1	17,7	17,7	440	443	442	7,7	7,76	7,77
Si3_24H	18	17,9	17,8	435	439	440	7,63	7,67	7,7
Si4_24H	17,6	17,8	17,4	441	441	440	7,7	7,68	7,72
Si5_24H	18	18	18	433	434	438	7,72	7,78	7,8
Si1_48H	17	17	17	441	446	441	8,52	8,51	8,5
Si2_48H	17	16,9	16,9	440	440	440	8,54	8,55	8,57
Si3_48H	16,9	16,9	16,9	439	439	438	8,62	8,63	8,64
Si4_48H	16,8	16,9	16,9	441	441	442	8,63	8,62	8,64
Si5_48H	17,1	17	16,9	437	438	437	8,62	8,63	8,63
Si1_96H	17	17	17	438	443	448	8,2	8,29	8,32
Si2_96H	16,9	16,8	16,9	442	446	447	8,46	8,46	8,48
Si3_96H	17,2	17	17	438	442	440	8,47	8,51	8,48
Si4_96H	16,8	16,8	16,9	449	449	559	8,94	8,97	8,98
Si5_96H	17,2	17,2	17,2	442	442	442	9	9,03	9,03
Si1_168H	17,2	16,9	16,9	449	458	460	9,01	9,06	9,07
Si2_168H	17	16,9	16,8	462	464	464	9,08	9,1	9,09
Si3_168H	17,2	17	17	458	460	455	9,07	9,12	9,13
Si4_168H	16,9	16,8	16,9	464	467	466	9,15	9,17	9,16
Si5_168H	17,3	17,3	17,2	444	455	455	9,06	9,12	9,13
Si1_336H	17,1	17	17,1	484	484	484	9,34	9,34	9,36
Si2_336H	17	17	17	488	488	488	9,37	9,37	9,38
Si3_336H	17,3	17,2	17,2	483	484	484	9,37	9,38	9,39
Si4_336H	17	16,9	16,9	502	504	503	9,36	9,37	9,38
Si5_336H	17,5	17,5	17,6	466	466	466	9,37	9,38	9,38
Zn1_1H	18,9	18,8	18,9	443	445	448	7,49	7,51	7,56
Zn2_1H	17,9	18	18,1	446	440	445	7,63	7,66	7,67
Zn3_1H	18,2	18	18,1	438	440	445	7,69	7,7	7,7
Zn4_1H	17,7	17,7	17,9	439	442	444	7,67	7,67	7,69
Zn5_1H	18,7	18,8	18,8	441	445	443	7,61	7,61	7,64
Zn1_24H	17,6	17,7	17,7	444	445	446	7,72	7,74	7,81
Zn2_24H	17,4	17,3	17,4	444	444	445	7,79	7,8	7,81
Zn3_24H	17,5	17,6	17,6	440	446	446	7,65	7,69	7,81
Zn4_24H	17,5	17,5	17,6	445	444	445	7,8	7,84	7,86
Zn5_24H	18,4	18,5	18,5	444	447	445	7,91	7,9	7,96
Zn1_48H	16,8	17,2	17,3	447	445	440	8,49	8,5	8,44
Zn2_48H	17,4	17,3	17,4	444	444	445	7,79	7,8	7,81
Zn3_48H	17,5	17,6	17,6	440	446	446	7,65	7,69	7,81
Zn4_48H	17,5	17,5	17,6	445	444	445	7,8	7,84	7,86
Zn5_48H	18,4	18,5	18,5	444	447	445	7,91	7,9	7,96
Zn1_96H	16,8	17,2	17,3	447	445	440	8,49	8,5	8,4
Zn2_96H	17	16,8	16,6	446	443	445	8,01	8,17	8,2
Zn3_96H	17	17	17	453	451	453	8,85	8,82	8,88
Zn4_96H	17	17	17	449	448	448	8,84	8,89	8,89
Zn5_96H	17,9	17,9	17,9	447	447	445	8,94	8,91	8,9
Zn1_168H	16,8	16,9	16,8	465	465	464	8,87	8,93	8,96
Zn2_168H	16,7	16,7	16,9	462	466	466	8,99	9	9,03
Zn3_168H	17,2	17,2	17,3	472	472	471	9,11	9,12	9,14
Zn4_168H	17,1	17,1	17,1	461	461	460	9,15	9,16	9,17
Zn5_168H	17,9	18	18,1	457	458	457	9,21	9,22	9,2
Zn1_336H	17	17	17,1	502	505	505	9,29	9,31	9,32
Zn2_336H	16,9	17,1	17,2	500	505	598	9,37	9,36	9,37
Zn3_336H	17,4	17,4	17,4	516	514	514	9,34	9,36	9,36
Zn4_336H	17,2	17,2	17,2	488	489	488	9,36	9,37	9,35
Zn5_336H	17,7	17,8	17,8	481	482	481	9,44	9,47	9,48
NP1_1H	19,1	19,3	19,7	443	442	441	7,47	7,5	7,55
NP2_1H	18,4	18,4	18,5	439	444	441	7,85	8	8,02
NP3_1H	17,7	17,7	17,7	436	440	440	7,72	7,74	7,73
NP4_1H	17,6	17,7	17,7	443	437	440	7,56	7,63	7,66
NP5_1H	18,8	18,3	18,3	439	440	441	7,79	7,72	7,78
NP1_24H	18	18	18	433	435	437	7,86	7,88	7,9
NP2_24H	17,8	17,6	17,6	433	437	439	7,86	7,88	7,92
NP3_24H	17,6	17,6	17,7	440	443	442	7,94	7,96	7,93
NP4_24H	17,7	17,7	17,7	434	437	438	7,78	7,89	7,88
NP5_24H	18,3	18,3	18,3	429	431	429	7,78	7,81	7,81
NP1_48H	17,3	17,3	17,4	435	435	437	8,24	8,26	8,31
NP2_48H	17,1	17	16,9	440	442	442	8,19	8,27	8,3
NP3_48H	17,1	17	16,6	440	443	445	8,34	8,36	8,39
NP4_48H	16,9	16,9	17	439	440	439	8,4	8,44	8,45
NP5_48H	17,7	17,7	17,7	438	438	438	8,37	8,34	8,38
NP1_96H	17,3	17,3	17,3	443	443	442	8,96	8,96	8,99
NP2_96H	16,9	16,9	16,9	449	450	448	8,96	8,97	8,99
NP3_96H	16,8	16,8	16,8	448	448	447	8,99	9,01	9,01
NP4_96H	17	17,1	17,2	442	441	442	8,99	9,02	9,02
NP5_96H	17,6	17,7	17,7	441	440	442	9	8,99	8,98
NP1_168H	17,4	17,5	17,5	457	458	458	9,19	9,2	9,21
NP2_168H	17,2	17,2	17,2	465	466	466	9,19	9,2	9,21
NP3_168H	17	17	17	464	464	464	9,2	9,2	9,24
NP4_168H	17	17,1	17,1	453	453	452	9,22	9,23	9,22
NP5_168H	17,3	17,3	17,3	449	448	450	9,25	9,25	9,26
NP1_336H	17,3	17,3	17,4	484	484	485	9,4	9,41	9,41
NP2_336H	17,2	17,2	17,2	510	509	508	9,44	9,43	9,43
NP3_336H	17	17	17,1	499	495	497	9,44	9,46	9,45
NP4_336H	17,1	17,1	17,1	479	479	478	9,44	9,44	9,45
NP5_336H	17,5	17,5	17,5	468	470	469	9,45	9,45	9,45
ZN_NP1_1H	19	19,1	19,1	443	445	443	7,62	7,63	7,65
ZN_NP2_1H	17,8	17,7	17,6	441	443	440	7,85	7,87	7,83
ZN_NP3_1H	17,9	17,7	17,7	443	445	444	7,72	7,6	7,77
ZN_NP4_1H	18,1	18,1	18,2	446	443	441	7,73	7,75	7,74
ZN_NP5_1H	18,7	187	18,7	444	440	442	7,9	7,91	7,94
ZN_NP1_24H	17,6	17,6	17,6	447	444	444	7,97	8	8
ZN_NP2_24H	17,6	17,8	17,5	436	436	439	7,94	7,97	8,01
ZN_NP3_24H	17,3	17,3	17,2	440	440	444	7,88	7,91	7,93
ZN_NP4_24H	17,8	17,9	18	440	446	445	8,01	8,02	8,04
ZN_NP5_24H	18,4	18,3	18,4	443	441	441	7,97	8,02	8,09
ZN_NP1_48H	17,2	17,1	17	441	442	445	8,2	8,23	8,27
ZN_NP2_48H	17,3	16,9	16,9	443	447	450	8,23	8,29	8,28
ZN_NP3_48H	17	16,7	16,6	442	446	446	8,25	8,29	8,29
ZN_NP4_48H	17	16,9	17	445	446	448	8,27	8,31	8,28
ZN_NP5_48H	17,8	17,8	17,8	441	443	442	8,33	8,37	8,34
ZN_NP1_96H	16,9	16,9	16,9	446	445	445	8,9	8,91	8,92
ZN_NP2_96H	16,6	16,6	16,6	449	449	449	8,89	8,91	8,92
ZN_NP3_96H	16,6	16,6	16,6	449	449	449	8,9	8,91	8,91
ZN_NP4_96H	16,8	16,8	16,8	449	451	451	8,89	8,9	8,9
ZN_NP5_96H	17,7	17,7	17,7	447	446	446	8,92	8,94	8,95
ZN_NP1_168H	16,8	16,8	16,8	460	462	462	9,17	9,17	9,17
ZN_NP2_168H	16,7	16,6	16,7	464	464	463	9,16	9,16	9,17
ZN_NP3_168H	16,9	16,9	17	460	460	461	9,16	9,16	9,15
ZN_NP4_168H	17,1	17,1	17,1	467	468	468	9,15	9,16	9,15
ZN_NP5_168H	17,4	17,4	17,4	457	457	456	9,2	9,19	9,19
ZN_NP1_336H	17,2	17,3	17,3	505	506	507	9,39	9,39	9,39
ZN_NP2_336H	17	17	17,1	508	508	507	9,37	9,38	9,38
ZN_NP3_336H	17	17,1	17,2	509	510	510	9,39	9,36	9,35
ZN_NP4_336H	17,4	17,4	17,5	522	522	523	9,35	9,38	9,4
ZN_NP5_336H	17,5	17,5	17,5	486	488	487	9,4	9,4	9,39

## Sheet: Tab__S2,_WC_Media
Table S2: Recipes for media
WC-Medium (modified)						WC Trace metal solution							WC Vitamin solution
Compound	Stock Solution	For 80ml Stock	Quantity für 1l				Compound	Stock Solution	Quantity/1000ml Aqua dest	Quantity/100ml Aqua dest			Compound	Stock Solution	Quantity für 1l	Concentration in final Medium
TES-Buffer			0,115g			1	Na2EDTA (Titriplex III)	---	4,36 g	0,436g			Thiamine · HCl	-	100 mg	2,96 x 10-7 M
NaNO3	42,5 g/L dH2O	3,4g	1 mL			2	FeCl3 · 6H2O	---	3,15 g	0,315g			( Vit. B1 )
MgSO4 · 7H2O	36,97 g/L dH2O	2,96g	1 mL			3	CuSO4 · 5H2O	10 g/L dH2O	1 mL	0,1ml			Biotin	0.2 g/L dH2O	2,5 mL	2,05 x 10-9 M
CaCl2 · 2H2O	36,76 g/L dH2O	2,94g	1 mL			4	ZnSO4 · 7H2O	22 g/L dH2O	1 mL	0,1ml			( Vit. H )			(0,20mg/l)
K2HPO4	4,35 g/L dH2O	0,35g	1 mL			5	CoCL2 · 6H2O	10 g/L dH2O	1 mL	0,1ml			Vitamin B12	0.5 g/L dH2O	1 mL	3,69 x 10-10 M
NaHCO3	31,5 g/L dH2O	2,52g	1 mL			6	MnCl2 · 4H2O	180 g/L dH2O	1 mL	0,1ml			(Cyanocobalamin)			(0,50mg/l)
Na2SiO3 · 5H2O	21,2 g/L dH2O	1,70g	1 mL			7	Na2MoO4 · 2H2O	6 g/L dH2O	1 mL	0,1ml
trace metal solution	(see recipe, right)		1 mL			8	H3BO3	---	1,3 g	0,13g
vitamin solution f/2**	(see recipe, right)		1 mL**
NSY Media					NSY Trace metal solution
Compound	Stock Solution	For 80ml Stock	Quantity used for 1l Medium		Compound	Stock solution	Quantity used/1000ml aqua dest
MgSO4 · 7H2O	75 g/L dH2O	6g	1 mL		Na2EDTA · 2H2O (TitriplexIII)	---	4,4 g
Ca(NO3)2 · 4H2O	43 g/L dH2O	3,44g	1 mL		FeCl3 · 6H2O	---	3,2 g
NaHCO3	16 g/L dH2O	1,28g	1 mL		H3BO3	---	1 g
KCL	5 g/L dH2O	0,4g	1 mL		MnCl2 · 4H2O	---	200 mg
K2HPO4	2,8 g/L dH2O	0,224g	1 mL		ZnSO4 · 7H2O	---	20 mg
trace metal solution	(see right)		1 mL		CuSO4 · 6H2O	10 g/L dH2O	1 mL
Yeast Extract			1g/L		CoCl2 · 6H2O	10 g/L dH2O	1 mL
Soyotone			1g/L		Na2MoO4 · 2H2O	6 g/L dH2O	1 mL
Nutrient Broth			1g/L

## Sheet: Tab__S3
	Zn in ppb	Treatment		Tab. S3: Zinc concentrations during the experiment. NpZn= Nanoplastic particles and zinc treatment,
	713,39	NpZn_1_1h		Zn: Zinc treatment. First number represents the replicate and second number represent the sample point in hours
	698,10	NpZn_2_1h
	745,91	NpZn_3_1h
	776,50	NpZn_4_1h
	770,51	NpZn_5_1h
	750,33	NpZn_1_12h
	711,67	NpZn_2_12h
	783,03	NpZn_3_12h
	744,32	NpZn_4_12h
	694,39	NpZn_5_12h
	1366,50	NpZn_1_24h
	808,48	NpZn_2_24h
	798,31	NpZn_3_24h
	807,25	NpZn_4_24h
	796,29	NpZn_5_24h
	811,59	NpZn_1_48h
	824,72	NpZn_2_48h
	843,34	NpZn_3_48h
	913,21	NpZn_4_48h
	926,18	NpZn_5_48h
	790,17	NpZn_1_96h
	723,88	NpZn_2_96h
	780,01	NpZn_3_96h
	802,84	NpZn_4_96h
	754,45	NpZn_5_96h
	711,32	NpZn_1_168h
	669,09	NpZn_2_168h
	745,05	NpZn_3_168h
	738,92	NpZn_4_168h
	677,74	NpZn_5_168h
	686,85	NpZn_1_336h
	671,06	NpZn_2_336h
	684,42	NpZn_3_336h
	744,34	NpZn_4_336h
	672,82	NpZn_5_336h
	730,02	Zn_1h_1h
	731,36	Zn_2_1h
	812,39	Zn_3_1h
	736,61	Zn_4_1h
	712,68	Zn_5_1h
	735,90	Zn_1h_12h
	752,66	Zn_2_12h
	834,52	Zn_3_12h
	730,56	Zn_4_12h
	716,17	Zn_5_12h
	774,31	Zn_1_24h
	793,48	Zn_2_24h
	864,65	Zn_3_24h
	777,60	Zn_4_24h
	812,43	Zn_5_24h
	835,43	Zn_1_48h
	839,65	Zn_2_48h
	896,10	Zn_3_48h
	847,28	Zn_4_48h
	800,93	Zn_5_48h
	782,53	Zn_1_96h
	821,20	Zn_2_96h
	850,51	Zn_3_96h
	783,77	Zn_4_96h
	716,91	Zn_5_96h
	713,65	Zn_1h_168h
	732,89	Zn_2_168h
	737,45	Zn_3_168h
	725,07	Zn_4_168h
	672,46	Zn_5_168h
	707,70	Zn_1_336h
	707,84	Zn_2_336h
	678,21	Zn_3_336h
	779,63	Zn_4_336h
	667,00	Zn_5_336h

## Sheet: Tab__S4
Sample	Al27		V51	µg/l (ppb)	Mn55	µg/l (ppb)	Fe56		Fe57	µg/l (ppb)	Co59	µg/l (ppb)	Ni60	µg/l (ppb)	Cu63		Cu65	µg/l (ppb)	Zn66	µg/l (ppb)	Zn67		As75	µg/l (ppb)	Se82	µg/l (ppb)	Y89		Mo95		Mo98	µg/l (ppb)	Ag107		Ag109	µg/l (ppb)	Cd111	µg/l (ppb)	Cd114		Sn118		Sn120	µg/l (ppb)	Sb121		Sb123	µg/l (ppb)	Tm169
Starting_lake_water	10691,484		4461,282	4,84	30910,786	38,88	1372025,878		9642,006	679,77	345,223	0,54	5427,566	46,06	2647,458		1365,844	7,96	14544,239	133,29	2359,875		277,165	2,32	-6,418	-0,44	174577		827,198		1464,665	3,33	18,827		12,346	0,02	14,352	0,10	35,398		705,737		1032,904	1,40	544,152		421,054	0,91	79127,499
Tab. S4: Heavy metal concentrations from the lake Baldeneysee. Acting as baseline conditions for the experiment.

## Sheet: Tab__S5_Photosynthesis
fv/fm	fixarea	sampling	Sample
0.717	2157340	1h	c1.1_1h
0.71	2411918	1h	c1.2_1h		Table S5: Photosynthesis proxies. Measured twice per replicate.
0.705	1554187	1h	c2.1_1h
0.701	1737208	1h	c2.2_1h
0.702	1805021	1h	c3.1_1h
0.703	2001417	1h	c3.2_1h
0.685	1467028	1h	c4.1_1h
0.682	1486899	1h	c4.2_1h
0.686	2173751	1h	c5.1_1h
0.69	2146116	1h	c5.2_1h
0.711	1238744	1h	si1.1_1h
0.72	1189665	1h	si1.1_1h
0.727	1509758	1h	si2.1_1h
0.729	1499279	1h	si2.2_1h
0.725	1654596	1h	si3.1_1h
0.73	1960984	1h	si3.2_1h
0.734	1646229	1h	si4.1_1h
0.72	1515182	1h	si4.2_1h
0.722	1939380	1h	si5.1_1h
0.732	1935542	1h	si5.2_1h
0.59	644228	1h	zn1.1_1h
0.583	496812	1h	zn1.2_1h
0.49	452529	1h	zn2.1_1h
0.535	590255	1h	zn2.2_1h
0.505	490434	1h	zn3.1_1h
0.518	512345	1h	zn3.2_1h
0.597	892632	1h	zn4.1_1h
0.593	713126	1h	zn4.2_1h
0.586	880020	1h	zn5.1_1h
0.57	1012353	1h	zn5.2_1h
0.589	803331	1h	znnp1.1_1h
0.562	763736	1h	znnp1.2_1h
0.616	724857	1h	znnp2.1_1h
0.585	738992	1h	znnp2.2_1h
0.465	385453	1h	znnp3.1_1h
0.449	428648	1h	znnp3.2_1h
0.518	383256	1h	znnp4.1_1h
0.501	363369	1h	znnp4.2_1h
0.536	551624	1h	znnp5.1_1h
0.519	455660	1h	znnp5.2_1h
0.725	1117322	1h	np1.1_1h
0.728	1077994	1h	np1.2_1h
0.734	1389764	1h	np2.1_1h
0.735	1352929	1h	np2.2_1h
0.66	28067	1h	np3.1_1h
0.636	1476186	1h	np3.2_1h
0.648	1529368	1h	np4.1_1h
0.641	1380048	1h	np4.2_1h
0.655	1593581	1h	np5.1_1h
0.669	1671304	1h	np5.2_1h
0.668	1743744	12h	c1.1_12h
0.675	1650478	12h	c1.2_12h
0.686	1802542	12h	c2.1_12h
0.65	1404633	12h	c2.2_12h
0.672	1855451	12h	c3.1_12h
0.658	1984073	12h	c3.2_12h
0.661	1892768	12h	c4.1_12h
0.66	1818507	12h	c4.2_12h
0.655	1772336	12h	c5.1_12h
0.65	1941403	12h	c5.2_12h
0.678	2250210	12h	si1.1_12h
0.674	2043507	12h	si1.1_12h
0.649	1594933	12h	si2.1_12h
0.662	1633886	12h	si2.2_12h
0.668	2415296	12h	si3.1_12h
0.654	2136630	12h	si3.2_12h
0.665	1992678	12h	si4.1_12h
0.666	1852553	12h	si4.2_12h
0.655	1175534	12h	si5.1_12h
0.637	1204037	12h	si5.2_12h
0.538	532413	12h	zn1.1_12h
0.493	494275	12h	zn1.2_12h
0.472	415089	12h	zn2.1_12h
0.426	353199	12h	zn2.2_12h
0.477	449817	12h	zn3.1_12h
0.47	447285	12h	zn3.2_12h
0.492	408051	12h	zn4.1_12h
0.451	429503	12h	zn4.2_12h
0.474	445432	12h	zn5.1_12h
0.476	433232	12h	zn5.2_12h
0.46	254281	12h	znnp1.1_12h
0.429	277056	12h	znnp1.2_12h
0.518	659097	12h	znnp2.1_12h
0.498	621783	12h	znnp2.2_12h
0.466	619984	12h	znnp3.1_12h
0.455	604164	12h	znnp3.2_12h
0.413	405294	12h	znnp4.1_12h
0.451	412262	12h	znnp4.2_12h
0.455	445517	12h	znnp5.1_12h
0.464	402585	12h	znnp5.2_12h
0.655	1100201	12h	np1.1_12h
0.656	1386534	12h	np1.2_12h
0.651	1341595	12h	np2.1_12h
0.646	1423127	12h	np2.2_12h
0.664	2241747	12h	np3.1_12h
0.667	2247704	12h	np3.2_12h
0.628	838981	12h	np4.1_12h
0.644	769268	12h	np4.2_12h
0.644	733028	12h	np5.1_12h
0.645	832576	12h	np5.2_12h
0.679	1896168	24h	c1.1_24h
0.664	1880270	24h	c1.2_24h
0.688	1645036	24h	c2.1_24h
0.679	1681033	24h	c2.2_24h
0.665	1624354	24h	c3.1_24h
0.673	1622888	24h	c3.2_24h
0.662	2514851	24h	c4.1_24h
0.656	2389182	24h	c4.2_24h
0.664	1636600	24h	c5.1_24h
0.659	1596976	24h	c5.2_24h
0.652	1216081	24h	si1.1_24h
0.655	1336798	24h	si1.1_24h
0.67	1440772	24h	si2.1_24h
0.678	1576466	24h	si2.2_24h
0.656	1312850	24h	si3.1_24h
0.661	1459021	24h	si3.2_24h
0.684	2716790	24h	si4.1_24h
0.671	2025016	24h	si4.2_24h
0.663	1446958	24h	si5.1_24h
0.659	1465235	24h	si5.2_24h
0.457	412168	24h	zn1.1_24h
0.46	425770	24h	zn1.2_24h
0.43	266935	24h	zn2.1_24h
0.359	237459	24h	zn2.2_24h
0.449	211874	24h	zn3.1_24h
0.377	225406	24h	zn3.2_24h
0.395	385800	24h	zn4.1_24h
0.416	495500	24h	zn4.2_24h
0.43	269496	24h	zn5.1_24h
0.384	264775	24h	zn5.2_24h
0.379	321289	24h	znnp1.1_24h
0.417	345144	24h	znnp1.2_24h
0.469	538387	24h	znnp2.1_24h
0.467	575285	24h	znnp2.2_24h
0.397	342422	24h	znnp3.1_24h
0.425	375703	24h	znnp3.2_24h
0.423	287737	24h	znnp4.1_24h
0.42	276578	24h	znnp4.2_24h
0.392	314824	24h	znnp5.1_24h
0.399	320018	24h	znnp5.2_24h
0.673	762246	24h	np1.1_24h
0.692	825177	24h	np1.2_24h
0.671	944404	24h	np2.1_24h
0.66	876465	24h	np2.2_24h
0.65	927841	24h	np3.1_24h
0.659	996183	24h	np3.2_24h
0.656	1150030	24h	np4.1_24h
0.656	1862495	24h	np4.2_24h
0.673	2210721	24h	np5.1_24h
0.646	736013	48h	c1.1_48h
0.663	1427188	48h	c1.2_48h
0.68	1718437	48h	c2.1_48h
0.678	2519467	48h	c2.2_48h
0.675	2598272	48h	c3.1_48h
0.68	2546663	48h	c3.2_48h
0.64	972418	48h	c4.1_48h
0.659	1900744	48h	c4.2_48h
0.653	1104872	48h	c5.1_48h
0.652	1184236	48h	c5.2_48h
0.671	1884409	48h	si1.1_48h
0.628	614112	48h	si1.1_48h
0.665	1488560	48h	si2.1_48h
0.671	1433007	48h	si2.2_48h
0.678	2430849	48h	si3.1_48h
0.663	2200793	48h	si3.2_48h
0.622	2622018	48h	si4.1_48h
0.633	2667998	48h	si4.2_48h
0.662	2594094	48h	si5.1_48h
0.66	2842139	48h	si5.2_48h
0.445	408520	48h	zn1.1_48h
0.417	431803	48h	zn1.2_48h
0.43	428892	48h	zn2.1_48h
0.393	370646	48h	zn2.2_48h
0.362	296203	48h	zn3.1_48h
0.377	300093	48h	zn3.2_48h
0.426	272570	48h	zn4.1_48h
0.433	279874	48h	zn4.2_48h
0.42	423668	48h	zn5.1_48h
0.451	350942	48h	zn5.2_48h
0.355	340530	48h	znnp1.1_48h
0.339	302587	48h	znnp1.2_48h
0.382	367635	48h	znnp2.1_48h
0.401	362203	48h	znnp2.2_48h
0.444	216010	48h	znnp3.1_48h
0.29	180050	48h	znnp3.2_48h
0.402	224152	48h	znnp4.1_48h
0.456	226750	48h	znnp4.2_48h
0.387	294256	48h	znnp5.1_48h
0.371	295221	48h	znnp5.2_48h
0.707	2179028	48h	np1.1_48h
0.701	3189041	48h	np1.2_48h
0.666	961118	48h	np2.1_48h
0.642	944635	48h	np2.2_48h
0.656	1067460	48h	np3.1_48h
0.664	1338260	48h	np3.2_48h
0.626	2800425	48h	np4.1_48h
0.655	1503210	48h	np4.2_48h
0.645	906904	48h	np5.1_48h
0.613	751625	48h	np5.2_48h
0.67	2801250	96h	c1.1_96h
0.667	2774871	96h	c1.2_96h
0.644	2141966	96h	c2.1_96h
0.644	2774059	96h	c2.2_96h
0.635	2479937	96h	c3.1_96h
0.647	2147588	96h	c3.2_96h
0.624	2332263	96h	c4.1_96h
0.619	1695741	96h	c4.2_96h
0.635	991056	96h	c5.1_96h
0.641	902741	96h	c5.2_96h
0.652	1167394	96h	si1.1_96h
0.659	1065244	96h	si1.1_96h
0.657	2469409	96h	si2.1_96h
0.659	2347843	96h	si2.2_96h
0.588	2006396	96h	si3.1_96h
0.593	1939471	96h	si3.2_96h
0.636	2667352	96h	si4.1_96h
0.662	2481985	96h	si4.2_96h
0.678	3576576	96h	si5.1_96h
0.67	3621695	96h	si5.2_96h
0.301	195098	96h	zn1.1_96h
0.416	186288	96h	zn1.2_96h
0.445	339481	96h	zn2.1_96h
0.393	305481	96h	zn2.2_96h
0.417	364215	96h	zn3.1_96h
0.411	378664	96h	zn3.2_96h
0.5	170623	96h	zn4.1_96h
0.313	169839	96h	zn4.2_96h
0.232	157999	96h	zn5.1_96h
0.36	177105	96h	zn5.2_96h
0.399	215179	96h	znnp1.1_96h
0.341	187839	96h	znnp1.2_96h
0.403	405531	96h	znnp2.1_96h
0.412	357425	96h	znnp2.2_96h
0.412	326226	96h	znnp3.1_96h
0.408	316025	96h	znnp3.2_96h
0.384	457064	96h	znnp4.1_96h
0.414	413907	96h	znnp4.2_96h
0.37	450654	96h	znnp5.1_96h
0.415	403762	96h	znnp5.2_96h
0.666	1264658	96h	np1.1_96h
0.66	1248201	96h	np1.2_96h
0.638	3745746	96h	np2.1_96h
0.661	1448942	96h	np2.2_96h
0.645	2445903	96h	np3.1_96h
0.637	2036468	96h	np3.2_96h
0.634	3571711	96h	np4.1_96h
0.626	3560749	96h	np4.2_96h
0.667	3561540	96h	np5.1_96h
0.664	3020534	96h	np5.2_96h
0.678	1920201	168h	c1.1_168h
0.671	1995227	168h	c1.2_168h
0.632	1861381	168h	c2.1_168h
0.635	1914224	168h	c2.2_168h
0.651	2449187	168h	c3.1_168h
0.637	2639369	168h	c3.2_168h
0.662	2096682	168h	c4.1_168h
0.673	2295457	168h	c4.2_168h
0.673	2222995	168h	c5.1_168h
0.678	2311753	168h	c5.2_168h
0.654	2625230	168h	si1.1_168h
0.673	2452083	168h	si1.1_168h
0.61	1950606	168h	si2.1_168h
0.609	1726306	168h	si2.2_168h
0.621	2027014	168h	si3.1_168h
0.64	1905987	168h	si3.2_168h
0.624	1419183	168h	si4.1_168h
0.617	1613810	168h	si4.2_168h
0.632	2314481	168h	si5.1_168h
0.639	2243820	168h	si5.2_168h
0.468	522953	168h	zn1.1_168h
0.453	572277	168h	zn1.2_168h
0.485	451355	168h	zn2.1_168h
0.464	451829	168h	zn2.2_168h
0.45	417328	168h	zn3.1_168h
0.471	398891	168h	zn3.2_168h
0.466	436542	168h	zn4.1_168h
0.514	552399	168h	zn4.2_168h
0.481	584573	168h	zn5.1_168h
0.466	502930	168h	zn5.2_168h
0.445	486514	168h	znnp1.1_168h
0.415	365907	168h	znnp1.2_168h
0.463	555465	168h	znnp2.1_168h
0.49	586091	168h	znnp2.2_168h
0.448	417663	168h	znnp3.1_168h
0.457	471755	168h	znnp3.2_168h
0.449	519430	168h	znnp4.1_168h
0.489	547827	168h	znnp4.2_168h
0.462	486666	168h	znnp5.1_168h
0.473	496810	168h	znnp5.2_168h
0.652	3760440	168h	np1.1_168h
0.659	1772344	168h	np1.2_168h
0.643	1645862	168h	np2.1_168h
0.641	1715346	168h	np2.2_168h
0.644	1554235	168h	np3.1_168h
0.621	1453345	168h	np3.2_168h
0.62	1150738	168h	np4.1_168h
0.633	1427880	168h	np4.2_168h
0.676	3540690	168h	np5.1_168h
0.681	3377774	168h	np5.2_168h
0.577	880159	336h	c1.1_336h
0.523	610635	336h	c1.2_336h
0.666	2022791	336h	c2.1_336h
0.679	1810943	336h	c2.2_336h
0.636	1453275	336h	c3.1_336h
0.656	1368853	336h	c3.2_336h
0.593	969124	336h	c4.1_336h
0.621	1343401	336h	c4.2_336h
0.687	2172031	336h	c5.1_336h
0.68	1977665	336h	c5.2_336h
0.68	3461968	336h	si1.1_336h
0.662	2087197	336h	si1.1_336h
0.695	4755612	336h	si2.1_336h
0.69	4405679	336h	si2.2_336h
0.677	3203802	336h	si3.1_336h
0.678	3762233	336h	si3.2_336h
0.624	1547589	336h	si4.1_336h
0.64	1501480	336h	si4.2_336h
0.678	2894385	336h	si5.1_336h
0.673	2983878	336h	si5.2_336h
0.579	1035196	336h	zn1.1_336h
0.606	983172	336h	zn1.2_336h
0.648	1746121	336h	zn2.1_336h
0.63	1352581	336h	zn2.2_336h
0.664	1229293	336h	zn3.1_336h
0.671	1332492	336h	zn3.2_336h
0.635	2061229	336h	zn4.1_336h
0.64	2119574	336h	zn4.2_336h
0.746	4091332	336h	zn5.1_336h
0.743	4046810	336h	zn5.2_336h
0.655	1644281	336h	znnp1.1_336h
0.635	1522039	336h	znnp1.2_336h
0.672	1405826	336h	znnp2.1_336h
0.663	1507527	336h	znnp2.2_336h
0.662	1300717	336h	znnp3.1_336h
0.656	1295072	336h	znnp3.2_336h
0.634	2613989	336h	znnp4.1_336h
0.644	1519229	336h	znnp4.2_336h
0.653	1604916	336h	znnp5.1_336h
0.652	1310281	336h	znnp5.2_336h
0.673	1704769	336h	np1.1_336h
0.664	1487483	336h	np1.2_336h
0.656	2390549	336h	np2.1_336h
0.662	2368424	336h	np2.2_336h
0.667	1889372	336h	np3.1_336h
0.658	2011509	336h	np3.2_336h
0.674	2103831	336h	np4.1_336h
0.662	2072732	336h	np4.2_336h
0.606	873282	336h	np5.1_336h
0.595	868646	336h	np5.2_336h
0.642	1380341	336h	c1.1_336h
0.628	877312	336h	c1.2_336h
0.691	1645184	336h	c2.1_336h
0.701	1618208	336h	c2.2_336h
0.582	659700	336h	c3.2_336h
0.705	2780750	336h	c4.1_336h
0.701	4991251	336h	c4.2_336h
0.706	4149142	336h	c5.1_336h
0.709	3911331	336h	c5.2_336h
0.689	3107914	336h	si1.1_336h
0.68	2265256	336h	si1.1_336h
0.709	4683622	336h	si2.1_336h
0.712	4201706	336h	si2.2_336h
0.69	3403617	336h	si3.1_336h
0.696	3933073	336h	si3.2_336h
0.69	3541813	336h	si4.1_336h
0.706	5237803	336h	si4.2_336h
0.672	2090529	336h	si5.1_336h
0.666	1962474	336h	si5.2_336h
0.703	2035381	336h	zn1.1_336h
0.704	1957417	336h	zn1.2_336h
0.713	2915783	336h	zn2.1_336h
0.712	2202475	336h	zn2.2_336h
0.715	2896078	336h	zn3.1_336h
0.717	2982913	336h	zn3.2_336h
0.724	2268389	336h	zn4.1_336h
0.716	2201167	336h	zn4.2_336h
0.76	10693000	336h	zn5.1_336h
0.762	9903777	336h	zn5.2_336h
0.706	3399766	336h	znnp1.1_336h
0.703	3214343	336h	znnp1.2_336h
0.723	3921645	336h	znnp2.1_336h
0.714	3707218	336h	znnp2.2_336h
0.739	3206390	336h	znnp3.1_336h
0.739	3568778	336h	znnp3.2_336h
0.69	2595513	336h	znnp4.1_336h
0.706	2464347	336h	znnp4.2_336h
0.731	3382180	336h	znnp5.1_336h
0.728	3108269	336h	znnp5.2_336h
0.681	2378325	336h	np1.1_336h
0.704	3336328	336h	np1.2_336h
0.704	3183737	336h	np2.1_336h
0.684	1942706	336h	np2.2_336h
0.638	1136803	336h	np3.1_336h
0.682	2085908	336h	np3.2_336h
0.578	819567	336h	np4.1_336h
0.594	816629	336h	np4.2_336h
0.689	3573431	336h	np5.1_336h
0.68	2214437	336h	np5.2_336h

## Sheet: Tab__S6_Functional_affiliation
Phylum	class	order	family	genus	species		Mode
Amoebozoa							consumer
Apicomplexa							parasitic
Bacillariophyta							phototrophic
Bigyra	Opalinata						parasitic
	rem. Bigyra						consumer
Cercozoa	Endomyxa						Parasitic
Ciliophora	Litostomatea	Cyclotrichida	Cyclotrichida	Mesodiniidae	Mesodinium rubrum		mixotrophic
					Mesodinium major		mixotrophic
					Mesodinium rubra		mixotrophic
	Spirotrichea	Oligotrichia	Strombidiidae	Strombidium			mixotrophic
			Strombidiidae	Laboea	Laboea strobila		mixotrophic
			Tontoniidae	Tontonia			mixotrophic
	rem. Ciliophora						consumer
Chlorophyta	Chlorophyceae	Sphaeropleales	Neochloridaceae	Botryosphaerella	Botryosphaerella sudetica		mixotrophic
	Mamiellophyceae	Mamiellales	Mamiellaceae	Micromonas			mixotrophic
	Trebouxiophyceae	Chlorellales	Chlorellaceae	Dictyosphaerium	Dictyosphaerium chlorelloides		mixotrophic
	Pyramimonadophyceae	Pyramimonadales	Pyramimonadaceae	Pyramimonas			mixotrophic
	rem. Chlorophyta						phototrophic
Choanoflagellata							consumer
Choanozoa	Ichthyosporea						parasitic
Chytridiomycota	Chytridiomycetes	Chytridiomycetes	Zygophlyctidales	Zygophlyctis	Zygophlyctis planktonica		parasitic
					Zygophlyctis melosirae		parasitic
			Zygorhizidiales	Zygorhizidium			parasitic
CruMs	Rigifilida						consumer
	Collodictyonidae						consumer
Cryptophyta	Kathablepharidaceae	Kathablepharidales	Kathablepharidae				consumer
	Cryptophyta rest						phototrophic
Discoba	Heterlobosea	Schizopyrenida	Vahlkampfiidae	Naegleri	Naegleria fowleri		parasitic
	Heterlobosea rest						consumer
Dinoflagellata	Dinophyceae	Coccidiniales	Chytriodiniaceae	Chytriodinium			parasitic
		Dinophysiales	Dinophysiaceae	Dinophysis	Dinophysis acuminata		mixotrophic
					Dinophysis norvegica		mixotrophic
		Gonyaulacales	Pyrocystaceae	Alexandrium	Alexandrium tamarense		mixotrophic
			Amphidomataceae	Azadinium			mixotrophic
			Ceratiaceae	Ceratium	Ceratium fusus		mixotrophic
					Ceratium macroceros		mixotrophic
					Ceratium arcticum		mixotrophic
					Ceratium longipes		mixotrophic
				Tripos	Tripos fusus		mixotrophic
					Tripos arcticus		mixotrophic
			Amphidomataceae				mixotrophic
			Lingulodiniaceae	Lingulodinium	Lingulodinium polyedrum		mixotrophic
		Gymnodiniales	Gymnodiniaceae	Akashiwo	Akashiwo sanguinea		mixotrophic
				Gyrodinium	Gyrodinium galatheanum		mixotrophic
				Gymnodinium	Gymnodinium catenatum		mixotrophic
					Gymnodinium impudicum		mixotrophic
				Gymnoxanthella			parasitic
			Kareniaceae	Karlodinium	Karlodinium veneficium		mixotrophic
					Karlodinium micrum		mixotrophic
		Haplozoonales					parasitic
		Lophodiniales	Lophodiniaceae	Woloszynskia	Woloszynskia leopoliensis		mixotrophic
		Peridiniales	Amphidiniopsidaceae	Archaeperidinium			consumer
			Glenodiniaceae	Glenodinium			mixotrophic
			Heterocapsaceae	Heterocapsa	Heterocapsa triquetra		mixotrophic
					Heterocapsa rotundata		mixotrophic
			Oodiniaceae				parasitic
			Peridiniaceae	Scrippsiella	Scrippsiella trochoidea		mixotrophic
					Scrippsiella masanensis		phototrophic
			Peridiniaceae	Pentapharsodinium			mixotrophic
			Peridiniopsidaceae	Peridiniopsis	Peridinopsis kevei		mixotrophic
				Peridiniopsis rest			phototrophic
			Pfiesteriaceae	Aduncodinium			consumer
			Kryptoperidiniaceae	Unruhdinium			mixotrophic
		Prorocentrales	Prorocentraceae	Prorocentrum	Prorocentrum minimum		mixotrophic
					Prorocentrum donhaiense		mixotrophic
					Prorocentrum triestinum		mixotrophic
					Prorocentrum micans		mixotrophic
					Prorocentrum minimum		mixotrophic
					Prorocentrum triestinum		mixotrophic
					Prorocentrum dentatum		mixotrophic
					Prorocentrum cordatum		mixotrophic
		Suessiales	Suessiaceae	Asulcocephalium			phototrophic
				Leiocephalium			phototrophic
			Symbiodiniaceae	Zooxanthella			parasitic
				Symbiodinium			parasitic
		Syndiniales					parasitic
		Thoracosphaerales	Thoracosphaeraceae	Amyloodinium			parasitic
Euglenozoa	Euglenoidea	Petalomonadida	Scytomonadidae	Petalomonas			consumer
				Scytomonas			consumer
		Heteronematina					consumer
		Peranemea	Peranemida	Peranema
	Euglenophyceae	Euglenales					consumer
		Euglenales rest					phototrophic
	Kinetoplastea	Eubodonida					consumer
		Neobodonida					consumer
		Parabodonida	Bodonidae	Cryptobia			Parasitic
				Bodo			consumer
		Trypanosomatida					Parasitic
Fungi							consumer
Haptophyta	Prymnesiophyceae	Prymnesiales	Chrysochromulinaceae	Chrysochromulina			mixotrophic
	Centroplasthelida						consumer
	Haptophyta rest						phototrophic
Metamonada							Parasitic
Ochrophyta	Bolidophyceae	Parmales					phototrophic
	Chrysophyceae	Apoikiales	Apoikiaceae	Apoikia			consumer
		Chromulinales	Chromulinaceae	Ochromonas			mixotrophic
				Paraphysomonas			consumer
				Pedospumella			consumer
				Chrysonephele	Chrysonephele palustris		mixotrophic
				Spumella			consumer
				Uroglena			mixotrophic
				Uroglenopsis			mixotrophic
				Chromulina	Chromulina chionophila		mixotrophic
				Cyclonexis	Cyclonexis annularis		mixotrophic
			Chrysoamoebidaceae	Chrysamoeba	Chrysamoeba pyrenoidifera		mixotrophic
				Chrysamoeba	Chrysamoeba mikrokonta		mixotrophic
			Chrysocapsaceae	Chrysocapsa	Chrysocapsa vernali		mixotrophic
					Chrysochaete britannica		mixotrophic
					Chrysocapsa vernalis		mixotrophic
					Chrysocapsa paludosa		mixotrophic
				Kremastochrysopsis	Kremastochrysopsis americana		mixotrophic
			Chrysolepidomonadaceae	Chrysolepidomonas	Chrysolepidomonas dendrolepidota		unknown
		Chromulinales	Dinobryaceae	Epipyxis	Epipyxis pulchra		mixotrophic
					Epipyxis aurea		mixotrophic
				Poteriospumella			consumer
				Dinobryon			mixotrophic
			Oikomonadaceae	Oikomonas			parasitic
		Chrysosaccales					mixotrophic
		Hydrurales	Hydruraceae	Chrysonebula	Chrysonebula flava		mixotrophic
				Hydrurus	Hydrurus foetidus		mixotrophic
		Hibberdiales	Hibberdiaceae	Chromophyton			mixotrophic
				Hibberdia	Hibberdia magna		mixotrophic
		Segregatospumellales	Segregatospumellaceae	Segregatospumella			consumer
		Spumella-like-flagellate					consumer
	Eustigmatophyceae						phototrophic
	Raphidophyceae						phototrophic
	Synurophyceae	Ochromonadales	Ochromonadaceae	Acrispumella			consumer
				Cornospumella			consumer
				Poterioochromonas	Poterioochromonas malhamensis		mixotrophic
					Poterioochromonas stipitata		mixotrophic
				Urostipulosphaera			mixotrophic
		Synurales	Synuraceae	Chrysosphaerella			mixotrophic
		Synurales rest					phototrophic
Oomycota							parasitic
Perkinsozoa							parasitic
Rhizaria							consumer
Rotosphaerida							consumer
Stramenopile	unclassified				Stramenopile sp. MAST-12 KKTS_D3		consumer
Sulcozoa	Ancyromonadida						consumer
Viridiplantae	Viridiplantae rest						phototrophic
Incertae sedis		Pirsoniales	Pirsonia				parasitic
			Rhynchobodo				consumer
Table S6: List of individual phyla, classes, orders, families, genera and species and their affiliation to individual nutrition modes.

## Sheet: Tab__S7_Species_Richness
	OTU Richness	C	Si	NP	ZN	ZnNP
	Day 1	542±99	435±110	514±77	588±55	630±71
	Day 7	750±67	699±145	430±181	595±99	591±56
	Day 14	479±77	584±46	548±33	416±13	453±87
	Table S7: Table showing individual OTU richness and standard deviation per treatment.

## Sheet: Tab__S8_Functional_modes
	consumer	mixotrophic	Parasitic	phototrophic	unknown
control_1h	0,276169899	0,07191455	0,039922639	0,58703554	0,024957373
control_12h	0,358937927	0,037577475	0,01869597	0,561812506	0,022976121
control_24h	0,286503979	0,031764406	0,013553017	0,653557214	0,014621385
control_48h	0,51219347	0,017874662	0,00912358	0,439927885	0,020880402
control_96h	0,524690996	0,013568279	0,035492248	0,413438549	0,012809928
control_168h	0,533110121	0,01235921	0,039776692	0,395588688	0,019165289
control_336h	0,527260088	0,098895026	0,0012198	0,369989936	0,00263515
silica_1h	0,139583646	0,067930227	0,032516079	0,745146436	0,014823612
silica_12h	0,262459489	0,034815933	0,015900088	0,665823419	0,021001071
silica_24h	0,366752279	0,028325595	0,018716956	0,5692887	0,016916469
silica_48h	0,497315486	0,027188069	0,022101395	0,424364047	0,029031004
silica_96h	0,499689267	0,015149846	0,033134684	0,439402286	0,012623918
silica_168h	0,546862979	0,011451097	0,022228741	0,40456966	0,014887523
silica_336h	0,358912649	0,121482075	0,001130849	0,514375517	0,00409891
NP_1h	0,159960509	0,065116102	0,036619759	0,720470941	0,017832691
NP_12h	0,117331178	0,035040577	0,010175255	0,824610153	0,012842838
NP_24h	0,365139711	0,039065082	0,032058684	0,541342758	0,022393765
NP_48h	0,502033477	0,023051003	0,013825355	0,437825489	0,023264676
NP_96h	0,364082312	0,014303259	0,020313309	0,596755785	0,004545335
NP_168h	0,522270593	0,009022705	0,004503006	0,459447906	0,00475579
NP_336h	0,409446833	0,137159547	0,011870694	0,438093654	0,003429272
zinc_1h	0,341325588	0,224716036	0,010085112	0,395472789	0,028400476
zinc_12h	0,446287539	0,17081971	0,010352204	0,336546547	0,035994
zinc_24h	0,57221002	0,116485068	0,010030262	0,262892083	0,038382567
zinc_48h	0,772982203	0,087070596	0,005728172	0,100260176	0,033958854
zinc_96h	0,901021866	0,029814156	0,007788597	0,041381629	0,019993752
zinc_168h	0,899157944	0,021619675	0,003345806	0,06945301	0,006423565
zinc_336h	0,645211659	0,020198841	0,004080309	0,304016398	0,026492794
ZnNP_1h	0,320564423	0,211210714	0,012815652	0,426846095	0,028563116
ZnNP_12h	0,40160446	0,169150862	0,014265103	0,367359914	0,047619661
ZnNP_24h	0,559753989	0,10589582	0,012490372	0,285911607	0,035948213
ZnNP_48h	0,770074714	0,060535472	0,007557276	0,138201564	0,023630974
ZnNP_96h	0,910916197	0,028873611	0,005442002	0,043011368	0,011756822
ZnNP_168h	0,905486954	0,026278763	0,008757402	0,054940489	0,004536392
ZnNP_336h	0,642341253	0,020064341	0,004240564	0,317358364	0,015995479
Table S8	Functional modes of each treatment. Values represent the average of all replicates from and individual timepoint

## Sheet: Tab__S9_phototrophic_Groups
	Bacillariophyta	Chlorophyta	Chrysophyta	Cryptophyta	Dinophyta	Euglenozoa	rest
control_1h	0,780499199	0,157177666	0,000818972	0,045496831	0,006932827	0,002943588	0,006130917
control_12h	0,84289349	0,092430176	0,002024743	0,053140814	0,006357779	0,002475535	0,000677461
control_24h	0,935014201	0,040603262	0,000770643	0,018962492	0,003888975	0,000523979	0,000236447
control_48h	0,947034672	0,040952886	0,001009349	0,007544637	0,002724483	0,00051389	0,000220084
control_96h	0,886743544	0,104668923	0,0006218	0,004484114	0,001232064	0,00190347	0,000346085
control_168h	0,865407222	0,107643599	0,000149503	0,011961472	0,000546169	0,013679554	0,000612481
control_336h	0,547624611	0,426145638	4,51E-05	0,022745987	0,000528527	0,000739615	0,002170505
silica_1h	0,830108685	0,14248247	0,000149618	0,014268089	0,005600663	0,001975434	0,005415041
silica_12h	0,879898453	0,081183265	0,001524353	0,03129007	0,004318045	0,001169769	0,000616045
silica_24h	0,937918167	0,040733008	0,001053115	0,016211434	0,003326067	0,000515247	0,000242962
silica_48h	0,899673502	0,075899275	0,001908412	0,01603156	0,005138551	0,001037376	0,000311325
silica_96h	0,89239695	0,100347887	0,000681664	0,004324442	0,001156007	0,000781526	0,000311525
silica_168h	0,861222551	0,127359731	0,000273507	0,006739814	0,000618926	0,003308014	0,000477458
silica_336h	0,564189202	0,411734052	1,58E-05	0,021269059	0,000297644	0,000964331	0,001529948
NP_1h	0,803002028	0,1642026	0,000267447	0,019326364	0,005675307	0,001919132	0,005607122
NP_12h	0,882361447	0,096656705	0,000257964	0,012949102	0,005867815	0,001381785	0,000525182
NP_24h	0,819434912	0,118794653	0,000999111	0,046068357	0,01189506	0,002223771	0,000584136
NP_48h	0,903076248	0,079363246	0,001348629	0,009585291	0,004760509	0,001547983	0,000318094
NP_96h	0,923892515	0,074309997	3,60E-05	0,00042999	0,000618611	0,000562664	0,000150257
NP_168h	0,919755321	0,076279159	2,34E-05	0,003159699	0,000159607	0,000352952	0,000269904
NP_336h	0,418168952	0,554155071	1,36E-06	0,024238424	0,000288504	0,000944443	0,002203246
zinc_1h	0,901882605	0,034132928	0,002701497	0,056208015	0,002801597	0,000109748	0,002163609
zinc_12h	0,845044514	0,088598428	0,001009039	0,056204313	0,005050863	0,001325072	0,002767771
zinc_24h	0,827071775	0,107339703	0,000355592	0,054819174	0,006219226	0,001407853	0,002786678
zinc_48h	0,753780725	0,204932187	0,000104657	0,027315412	0,006174748	0,00307786	0,004614411
zinc_96h	0,353802888	0,555962795	0,000737642	0,065788412	0,011087676	0,006857762	0,005762825
zinc_168h	0,132819206	0,691372692	0,00129104	0,151992528	0,006784829	0,006935908	0,008803796
zinc_336h	0,022408782	0,927186656	9,81E-06	0,032892492	0,000735389	0,002880765	0,013886111
ZnNP_1h	0,84396988	0,058109457	0,002536457	0,088955907	0,003250465	0,000848093	0,002329742
ZnNP_12h	0,819294831	0,091714521	0,001280142	0,075881526	0,006794101	0,001663146	0,003371733
ZnNP_24h	0,798918356	0,122592408	0,000286926	0,065125497	0,007518458	0,001961772	0,003596582
ZnNP_48h	0,776512367	0,186923016	3,80E-05	0,023391692	0,009211039	0,001307975	0,002615949
ZnNP_96h	0,403570637	0,530616545	0,00062098	0,044222666	0,00862719	0,004335773	0,00800621
ZnNP_168h	0,1600599	0,623636778	0,001942422	0,196184606	0,006727942	0,004156132	0,007292221
ZnNP_336h	0,01876641	0,922758198	1,35E-05	0,038696045	0,00079953	0,00534122	0,013625072
Tab. S9. Relative Abundance of the phototrophic fraction consisting of individual subgroups per timepoint

[truncated: 3 more sheets: Tab__S10_mixotrophic_Groups, Tab__11_Heterotrophic_Groups, Tab__S12_Differential_abun_OTUs]
